# Supplementary material for: In Vitro Evaluation of Esters of Quinoxaline-1,4-di-N-oxide Derivatives as New Antitaeniasis Agents and Their Inhibitory Activity Against Triosephosphate Isomerase
Source: Pharmaceuticals (Basel). 2025 Mar 13;18(3):406. doi: 10.3390/ph18030406 (PMC11944476; doi:10.3390/ph18030406)
Supplement: Supplementary file 1 [file pharmaceuticals-18-00406-s001.zip]

Archive with 1 entries (1 files):
- pharmaceuticals-3456887-supplementary.pdf
